# Supplementary material for: Loss of Y in regulatory T lymphocytes in the tumor micro-environment of primary colorectal cancers and liver metastases
Source: Sci Rep. 2024 Apr 24;14:9458. doi: 10.1038/s41598-024-60049-y (PMC11043399; doi:10.1038/s41598-024-60049-y)
Supplement: Supplementary file 2 — Supplementary Table S2. [file 41598_2024_60049_MOESM2_ESM.xls]

## Sheet: TableS2
Table S2. CD4+ T cells and CTLs categorization of the scRNA-seq dataset derived from Zhang et al. (2020), based on patients, tissue type and cell subpopulations
Patient	Tissue	Celltype	Subset of immune cells	Sum of LOY and non-LOY cells	%LOY
P0408	Normal	Th	hT05_CD4-CXCR6	24	16.6667
P0408	Normal	CTL	hT16_CD8-CD6	150	13.3333
P0408	Normal	CTL	hT17_CD8-CD160	397	12.8463
P0408	Tumor	Th	hT05_CD4-CXCR6	229	17.0306
P0408	Tumor	Th	hT09_CD4-CXCL13	24	8.33333
P0408	Tumor	Th	hT04_CD4-TCF7	20	5
P0408	Tumor	Treg	hTO8_CD4_treg	99	24.2424
P0408	Tumor	CTL	hT16_CD8-CD6	76	14.4737
P0408	Tumor	CTL	hT17_CD8-CD160	63	19.0476
P0408	Tumor	CTL	hT15_CD8-GZMK	51	19.6078
P0408	Tumor	CTL	hT18_CD8-LAYN	23	8.69565
P0613	Normal	Th	hT05_CD4-CXCR6	17	23.5294
P0613	Tumor	Th	hT05_CD4-CXCR6	97	10.3093
P0613	Tumor	Th	hT09_CD4-CXCL13	23	17.3913
P0613	Tumor	Treg	hTO8_CD4_treg	54	24.0741
P1025	Normal	Th	hT05_CD4-CXCR6	200	2
P1025	Normal	Th	hT03_CD4-GNLY	19	5.26316
P1025	Normal	Th	hT06_CD4-CXCR5	320	1.875
P1025	Normal	Th	hT09_CD4-CXCL13	40	2.5
P1025	Normal	Th	hT04_CD4-TCF7	384	2.34375
P1025	Normal	Th	hT02_CD4-ANXA1	17	29.4118
P1025	Normal	Th	hT07_CD4-GZMK	18	5.55556
P1025	Normal	Treg	hTO8_CD4_treg	105	1.90476
P1025	Normal	CTL	hT16_CD8-CD6	217	5.99078
P1025	Normal	CTL	hT17_CD8-CD160	130	6.15385
P1025	Normal	CTL	hT15_CD8-GZMK	162	8.64198
P1025	Tumor	Th	hT05_CD4-CXCR6	18	11.1111
P1025	Tumor	Th	hT09_CD4-CXCL13	24	8.33333
P1025	Tumor	Th	hT04_CD4-TCF7	175	1.71429
P1025	Tumor	Th	hT07_CD4-GZMK	16	31.25
P1025	Tumor	Treg	hTO8_CD4_treg	93	25.8065
P1025	Tumor	CTL	hT15_CD8-GZMK	62	11.2903
P1025	Tumor	CTL	hT18_CD8-LAYN	33	15.1515
P1026	Normal	Th	hT05_CD4-CXCR6	369	7.31707
P1026	Normal	Th	hT06_CD4-CXCR5	159	2.51572
P1026	Normal	Th	hT04_CD4-TCF7	251	3.98406
P1026	Normal	Treg	hTO8_CD4_treg	98	12.2449
P1026	Normal	CTL	hT16_CD8-CD6	87	12.6437
P1026	Normal	CTL	hT17_CD8-CD160	122	6.55738
P1026	Normal	CTL	hT15_CD8-GZMK	176	13.0682
P1026	Tumor	Th	hT05_CD4-CXCR6	17	11.7647
P1026	Tumor	Th	hT09_CD4-CXCL13	56	7.14286
P1026	Tumor	Th	hT07_CD4-GZMK	761	11.8265
P1026	Tumor	Treg	hTO8_CD4_treg	252	15.873
P1026	Tumor	CTL	hT16_CD8-CD6	53	9.43396
P1026	Tumor	CTL	hT15_CD8-GZMK	204	17.1569
P1026	Tumor	CTL	hT18_CD8-LAYN	87	13.7931
P1026	Tumor	CTL	hT12_CD8-LEF1	29	17.2414
Legend:
Patient: corresponds to Zhang et al. 2020
Tissue: define the origin of thefragment (tumor or normal non-tumorus tissue)
Cell type: Th - helper T cells; Treg - regulatory T cells; CTL - CD8+ cytotoxic T cells
Subset of immune cells: subsets of immune cells defined by Zhang et al. 2020
Sum of LOY and non-LOY cells: LOY - the cells showing zero expression for all six chromosome Y specific genes were classified as LOY;
non-LOY - rest of the cells showing expression of Y specific genes
%LOY: was calculated according to the formula (LOY/(LOY+nonLOY)x100
