# Supplementary material for: Loss of Y in regulatory T lymphocytes in the tumor micro-environment of primary colorectal cancers and liver metastases
Source: Sci Rep. 2024 Apr 24;14:9458. doi: 10.1038/s41598-024-60049-y (PMC11043399; doi:10.1038/s41598-024-60049-y)
Supplement: Supplementary file 3 — Supplementary Table S4. [file 41598_2024_60049_MOESM3_ESM.xlsx]

## Sheet: TableS4
Table S4. The immune profile of an Atlas of cancer cells dataset derived from Nieto et al. (2021)
distinguished based on patients, cell subpopulations and cancer types
Patient	Cell Type	Cancer type/Source	Sum of LOY and non-LOY cells	%LOY
CRC_13	B cells	CRC/Colorectal	271	12.1771
CRC_13	Th	CRC/Colorectal	513	18.9084
CRC_13	CTL	CRC/Colorectal	146	6.16438
CRC_13	Treg	CRC/Colorectal	174	24.7126
CRC_14	Th	CRC/Colorectal	77	28.5714
CRC_15	Th	CRC/Colorectal	126	14.2857
CRC_15	TAMs C1QC	CRC/Colorectal	69	26.087
CRC_15	TAMs proinflamatory	CRC/Colorectal	199	35.1759
CRC_19	Th	CRC/Colorectal	87	16.092
CRC_19	CTL	CRC/Colorectal	146	12.3288
CRC_19	Th	CRC/Colorectal	82	13.4146
CRC_19	T cells proliferative	CRC/Colorectal	52	13.4615
CRC_19	Treg	CRC/Colorectal	78	33.3333
CRC_2	B cells	CRC/Colorectal	68	19.1176
CRC_2	Th	CRC/Colorectal	104	14.4231
CRC_2	CTL	CRC/Colorectal	93	13.9785
CRC_2	Monocytes	CRC/Colorectal	282	55.6738
CRC_2	Th	CRC/Colorectal	57	21.0526
CRC_2	Treg	CRC/Colorectal	121	28.9256
CRC_2	TAMs C1QC	CRC/Colorectal	119	46.2185
CRC_20	CTL	CRC/Colorectal	78	8.97436
CRC_20	Th	CRC/Colorectal	61	3.27869
CRC_4	B cells	CRC/Colorectal	91	13.1868
CRC_4	Th	CRC/Colorectal	110	11.8182
CRC_4	CTL	CRC/Colorectal	57	10.5263
CRC_4	Monocytes	CRC/Colorectal	477	43.8155
CRC_4	Th	CRC/Colorectal	64	17.1875
CRC_4	Treg	CRC/Colorectal	130	16.9231
CRC_4	TAMs C1QC	CRC/Colorectal	145	22.7586
CRC_6	Th	CRC/Colorectal	105	11.4286
CRC_6	CTL	CRC/Colorectal	127	5.51181
CRC_6	Monocytes	CRC/Colorectal	72	27.7778
CRC_6	NK	CRC/Colorectal	87	14.9425
CRC_6	Th	CRC/Colorectal	108	4.62963
CRC_6	T cells proliferative	CRC/Colorectal	79	7.59494
CRC_6	Treg	CRC/Colorectal	274	11.3139
CRC_6	TAMs C1QC	CRC/Colorectal	56	28.5714
CRC_6	CTL	CRC/Colorectal	219	15.5251
CRC_8	B cells	CRC/Colorectal	157	10.828
CRC_8	Th	CRC/Colorectal	149	13.4228
CRC_8	CTL	CRC/Colorectal	128	8.59375
CRC_8	Monocytes	CRC/Colorectal	103	33.0097
CRC_8	Th	CRC/Colorectal	182	10.989
CRC_8	Treg	CRC/Colorectal	85	16.4706
CRC_8	Th	CRC/Colorectal	77	14.2857
CRC_8	TAMs C1QC	CRC/Colorectal	57	19.2982
CRC_8	CTL	CRC/Colorectal	330	16.6667
CRC_9	Th	CRC/Colorectal	386	26.943
CRC_9	CTL	CRC/Colorectal	509	29.2731
CRC_9	Monocytes	CRC/Colorectal	86	36.0465
CRC_9	T cells proliferative	CRC/Colorectal	171	18.7135
CRC_9	Treg	CRC/Colorectal	199	47.7387
CRC_9	TAMs C1QC	CRC/Colorectal	169	26.0355
CRC_9	CTL	CRC/Colorectal	88	27.2727
LIV1_1	Th	HCC/Liver1	57	15.7895
LIV1_16	Plasma B cells	ICC/Liver1	199	48.2412
LIV1_16	TAMs C1QC	ICC/Liver1	55	18.1818
LIV1_6	Th	ICC/Liver1	63	33.3333
LIV1_6	Th	ICC/Liver1	159	35.8491
LIV1_6	NK	ICC/Liver1	51	27.451
LIV1_6	CTL	ICC/Liver1	176	23.2955
LIV1_7	Plasma B cells	HCC/Liver1	545	23.1193
LIV1_7	T cells proliferative	HCC/Liver1	51	15.6863
LIV1_8	TAMs C1QC	HCC/Liver1	63	6.34921
LIV2_1	B cells	HCC/Liver2	54	11.1111
LIV2_1	Th	HCC/Liver2	423	27.4232
LIV2_1	Th	HCC/Liver2	210	61.4286
LIV2_1	CTL	HCC/Liver2	105	19.0476
LIV2_1	Monocytes	HCC/Liver2	261	20.3065
LIV2_1	Plasma B cells	HCC/Liver2	127	25.9843
LIV2_1	T cells proliferative	HCC/Liver2	109	13.7615
LIV2_1	TAMs C1QC	HCC/Liver2	931	9.88185
LIV2_1	TAMs proinflamatory	HCC/Liver2	73	20.5479
LIV2_1	mDC	HCC/Liver2	330	4.54545
LIV2_1	CTL	HCC/Liver2	91	21.978
LIV2_1	cDC	HCC/Liver2	123	13.8211
LIV2_10	CTL	HCC/Liver2	71	1.40845
LIV2_10	Plasma B cells	HCC/Liver2	211	2.36967
LIV2_10	Treg	HCC/Liver2	85	5.88235
LIV2_11	TAMs C1QC	HCC/Liver2	120	2.5
LIV2_11	TAMs proinflamatory	HCC/Liver2	61	8.19672
LIV2_11	mDC	HCC/Liver2	66	1.51515
LIV2_2	B cells	HCC/Liver2	57	10.5263
LIV2_2	Th	HCC/Liver2	1235	15.6275
LIV2_2	Th	HCC/Liver2	258	32.9457
LIV2_2	Th	HCC/Liver2	58	39.6552
LIV2_2	CTL	HCC/Liver2	238	18.9076
LIV2_2	NK	HCC/Liver2	79	16.4557
LIV2_2	Plasma B cells	HCC/Liver2	109	7.33945
LIV2_2	Th	HCC/Liver2	196	6.63265
LIV2_2	T cells proliferative	HCC/Liver2	115	8.69565
LIV2_2	Treg	HCC/Liver2	228	27.193
LIV2_2	TAMs C1QC	HCC/Liver2	161	8.07453
LIV2_2	TAMs proinflamatory	HCC/Liver2	75	18.6667
LIV2_2	CTL	HCC/Liver2	202	13.8614
LIV2_3	B cells	HCC/Liver2	120	12.5
LIV2_3	Th	HCC/Liver2	788	23.8579
LIV2_3	Th	HCC/Liver2	908	32.1586
LIV2_3	Th	HCC/Liver2	139	54.6763
LIV2_3	Monocytes	HCC/Liver2	371	8.89488
LIV2_3	NK	HCC/Liver2	1374	18.1223
LIV2_3	Th	HCC/Liver2	467	6.42398
LIV2_3	T cells proliferative	HCC/Liver2	107	10.2804
LIV2_3	Treg	HCC/Liver2	130	21.5385
LIV2_3	TAMs C1QC	HCC/Liver2	395	6.32911
LIV2_3	mDC	HCC/Liver2	229	5.67686
LIV2_3	CTL	HCC/Liver2	652	12.1166
LIV2_3	cDC	HCC/Liver2	88	14.7727
LIV2_4	B cells	HCC/Liver2	181	6.07735
LIV2_4	Th	HCC/Liver2	231	27.7056
LIV2_4	Th	HCC/Liver2	285	27.0175
LIV2_4	CTL	HCC/Liver2	294	11.2245
LIV2_4	Monocytes	HCC/Liver2	52	7.69231
LIV2_4	NK	HCC/Liver2	59	18.6441
LIV2_4	Plasma B cells	HCC/Liver2	219	14.6119
LIV2_4	Th	HCC/Liver2	453	6.18102
LIV2_4	T cells proliferative	HCC/Liver2	68	10.2941
LIV2_4	Treg	HCC/Liver2	763	24.9017
LIV2_4	Th	HCC/Liver2	219	8.21918
LIV2_4	CTL	HCC/Liver2	567	10.4056
LIV2_5	B cells	HCC/Liver2	55	9.09091
LIV2_5	Th	HCC/Liver2	272	12.8676
LIV2_5	Th	HCC/Liver2	88	32.9545
LIV2_5	CTL	HCC/Liver2	305	15.4098
LIV2_5	NK	HCC/Liver2	70	12.8571
LIV2_5	Plasma B cells	HCC/Liver2	91	4.3956
LIV2_5	Th	HCC/Liver2	253	4.34783
LIV2_5	T cells proliferative	HCC/Liver2	92	7.6087
LIV2_5	Treg	HCC/Liver2	344	13.3721
LIV2_5	Th	HCC/Liver2	68	5.88235
LIV2_5	TAMs proinflamatory	HCC/Liver2	68	16.1765
LIV2_5	CTL	HCC/Liver2	279	7.52688
LIV2_8	Th	HCC/Liver2	85	3.52941
LIV2_8	NK	HCC/Liver2	84	9.52381
LIV2_9	NK	HCC/Liver2	112	7.14286
LIV2_9	Th	HCC/Liver2	86	4.65116
MEL1_1	Th	CM/Melanoma1	170	7.64706
MEL1_1	CTL	CM/Melanoma1	206	4.85437
MEL1_1	Treg	CM/Melanoma1	62	9.67742
MEL1_1	Th	CM/Melanoma1	84	2.38095
MEL1_1	CTL	CM/Melanoma1	77	6.49351
MEL1_10	B cells	CM/Melanoma1	113	15.9292
MEL1_10	CTL	CM/Melanoma1	82	28.0488
MEL1_11	CTL	CM/Melanoma1	77	24.6753
MEL1_12	Th	CM/Melanoma1	149	16.7785
MEL1_12	CTL	CM/Melanoma1	114	16.6667
MEL1_12	NK	CM/Melanoma1	51	17.6471
MEL1_12	Treg	CM/Melanoma1	53	22.6415
MEL1_13	Th	CM/Melanoma1	112	12.5
MEL1_13	CTL	CM/Melanoma1	76	6.57895
MEL1_15	B cells	CM/Melanoma1	159	23.2704
MEL1_16	B cells	CM/Melanoma1	103	12.6214
MEL1_16	Th	CM/Melanoma1	195	15.8974
MEL1_19	CTL	CM/Melanoma1	114	10.5263
MEL1_2	CTL	CM/Melanoma1	269	8.17844
MEL1_2	CTL	CM/Melanoma1	79	6.32911
MEL1_20	CTL	CM/Melanoma1	165	4.84848
MEL1_20	Treg	CM/Melanoma1	54	11.1111
MEL1_20	Th	CM/Melanoma1	51	1.96078
MEL1_20	CTL	CM/Melanoma1	149	8.72483
MEL1_21	Th	CM/Melanoma1	79	27.8481
MEL1_21	Th	CM/Melanoma1	74	16.2162
MEL1_21	CTL	CM/Melanoma1	59	22.0339
MEL1_22	Th	CM/Melanoma1	157	12.1019
MEL1_22	CTL	CM/Melanoma1	70	5.71429
MEL1_23	B cells	CM/Melanoma1	189	2.6455
MEL1_23	Th	CM/Melanoma1	71	12.6761
MEL1_27	Th	CM/Melanoma1	111	23.4234
MEL1_27	CTL	CM/Melanoma1	98	26.5306
MEL1_29	B cells	CM/Melanoma1	106	25.4717
MEL1_4	B cells	CM/Melanoma1	226	5.30973
MEL1_4	Th	CM/Melanoma1	106	6.60377
MEL1_4	Th	CM/Melanoma1	72	8.33333
MEL1_4	CTL	CM/Melanoma1	101	12.8713
MEL1_5	B cells	CM/Melanoma1	60	20
MEL1_5	Th	CM/Melanoma1	249	13.253
MEL1_5	Th	CM/Melanoma1	118	22.0339
MEL1_5	CTL	CM/Melanoma1	87	72.4138
MEL1_5	CTL	CM/Melanoma1	304	26.6447
MEL1_5	Th	CM/Melanoma1	119	25.2101
MEL1_5	Treg	CM/Melanoma1	192	27.6042
MEL1_5	Th	CM/Melanoma1	84	19.0476
MEL1_5	TAMs C1QC	CM/Melanoma1	56	8.92857
MEL1_5	CTL	CM/Melanoma1	303	28.7129
MEL1_7	B cells	CM/Melanoma1	154	27.9221
MEL1_7	Th	CM/Melanoma1	99	12.1212
MEL1_7	Th	CM/Melanoma1	93	74.1935
MEL1_7	Th	CM/Melanoma1	65	86.1538
MEL1_7	CTL	CM/Melanoma1	72	43.0556
MEL1_9	CTL	CM/Melanoma1	64	12.5
MEL1_9	CTL	CM/Melanoma1	98	15.3061
MEL1_9	NK	CM/Melanoma1	56	23.2143
MEL1_9	CTL	CM/Melanoma1	192	18.2292
MEL2_1	B cells	CM/Melanoma2	658	71.5805
MEL2_1	Th	CM/Melanoma2	268	91.791
MEL2_1	Th	CM/Melanoma2	2951	91.5961
MEL2_1	Th	CM/Melanoma2	2162	93.247
MEL2_1	Th	CM/Melanoma2	240	88.3333
MEL2_1	CTL	CM/Melanoma2	53	92.4528
MEL2_1	CTL	CM/Melanoma2	111	94.5946
MEL2_1	CTL	CM/Melanoma2	213	78.8732
MEL2_1	Macrophages SPP1	CM/Melanoma2	233	96.5665
MEL2_1	Monocytes	CM/Melanoma2	716	86.1732
MEL2_1	NK	CM/Melanoma2	244	91.3934
MEL2_1	Plasma B cells	CM/Melanoma2	460	51.5217
MEL2_1	Th	CM/Melanoma2	613	92.1697
MEL2_1	T cells proliferative	CM/Melanoma2	178	80.3371
MEL2_1	Treg	CM/Melanoma2	197	83.2487
MEL2_1	TAMs C1QC	CM/Melanoma2	250	84.4
MEL2_1	TAMs proinflamatory	CM/Melanoma2	209	95.6938
MEL2_1	mDC	CM/Melanoma2	188	84.5745
MEL2_1	CTL	CM/Melanoma2	424	85.8491
MEL2_1	Macro. and mono. prolif.	CM/Melanoma2	57	92.9825
MEL2_1	Mast cells	CM/Melanoma2	69	98.5507
MEL2_10	B cells	CM/Melanoma2	98	63.2653
MEL2_10	Th	CM/Melanoma2	51	90.1961
MEL2_10	Th	CM/Melanoma2	122	86.8852
MEL2_10	CTL	CM/Melanoma2	73	95.8904
MEL2_10	CTL	CM/Melanoma2	791	59.7977
MEL2_10	Th	CM/Melanoma2	211	96.6825
MEL2_10	T cells proliferative	CM/Melanoma2	177	57.6271
MEL2_10	Treg	CM/Melanoma2	174	78.7356
MEL2_10	Th	CM/Melanoma2	91	45.0549
MEL2_10	CTL	CM/Melanoma2	768	88.8021
MEL2_11	B cells	CM/Melanoma2	261	69.3487
MEL2_11	Th	CM/Melanoma2	85	75.2941
MEL2_11	Th	CM/Melanoma2	121	80.1653
MEL2_12	B cells	CM/Melanoma2	123	92.6829
MEL2_12	Th	CM/Melanoma2	282	95.0355
MEL2_12	CTL	CM/Melanoma2	61	98.3607
MEL2_12	CTL	CM/Melanoma2	251	92.8287
MEL2_12	Monocytes	CM/Melanoma2	62	98.3871
MEL2_12	T cells proliferative	CM/Melanoma2	230	93.913
MEL2_12	Treg	CM/Melanoma2	55	89.0909
MEL2_12	CTL	CM/Melanoma2	196	96.4286
MEL2_13	B cells	CM/Melanoma2	161	62.1118
MEL2_13	Th	CM/Melanoma2	53	60.3774
MEL2_13	Th	CM/Melanoma2	416	76.9231
MEL2_13	CTL	CM/Melanoma2	200	57
MEL2_13	Monocytes	CM/Melanoma2	131	77.0992
MEL2_13	Th	CM/Melanoma2	106	68.8679
MEL2_13	T cells proliferative	CM/Melanoma2	83	48.1928
MEL2_13	Treg	CM/Melanoma2	76	65.7895
MEL2_13	Th	CM/Melanoma2	58	46.5517
MEL2_13	TAMs C1QC	CM/Melanoma2	151	56.2914
MEL2_13	TAMs proinflamatory	CM/Melanoma2	56	71.4286
MEL2_13	mDC	CM/Melanoma2	79	56.962
MEL2_13	CTL	CM/Melanoma2	236	58.8983
MEL2_13	pDC	CM/Melanoma2	88	67.0455
MEL2_17	B cells	CM/Melanoma2	293	64.1638
MEL2_17	Th	CM/Melanoma2	153	74.5098
MEL2_17	CTL	CM/Melanoma2	198	56.5657
MEL2_17	Plasma B cells	CM/Melanoma2	119	38.6555
MEL2_17	T cells proliferative	CM/Melanoma2	85	49.4118
MEL2_17	Treg	CM/Melanoma2	151	64.9007
MEL2_17	Th	CM/Melanoma2	79	46.8354
MEL2_17	CTL	CM/Melanoma2	198	63.6364
MEL2_18	B cells	CM/Melanoma2	96	50
MEL2_18	Th	CM/Melanoma2	66	89.3939
MEL2_18	CTL	CM/Melanoma2	85	80
MEL2_18	Plasma B cells	CM/Melanoma2	197	51.269
MEL2_18	Treg	CM/Melanoma2	136	83.8235
MEL2_18	CTL	CM/Melanoma2	75	69.3333
MEL2_2	B cells	CM/Melanoma2	216	67.1296
MEL2_2	Th	CM/Melanoma2	79	96.2025
MEL2_2	Th	CM/Melanoma2	93	98.9247
MEL2_2	CTL	CM/Melanoma2	218	67.8899
MEL2_2	Monocytes	CM/Melanoma2	111	72.973
MEL2_2	NK	CM/Melanoma2	70	97.1429
MEL2_2	Plasma B cells	CM/Melanoma2	166	28.9157
MEL2_2	T cells proliferative	CM/Melanoma2	108	91.6667
MEL2_2	Treg	CM/Melanoma2	121	91.7355
MEL2_2	Th	CM/Melanoma2	59	83.0508
MEL2_2	TAMs C1QC	CM/Melanoma2	140	87.1429
MEL2_2	TAMs proinflamatory	CM/Melanoma2	75	89.3333
MEL2_2	mDC	CM/Melanoma2	59	74.5763
MEL2_2	CTL	CM/Melanoma2	363	93.9394
MEL2_2	pDC	CM/Melanoma2	73	50.6849
MEL2_3	B cells	CM/Melanoma2	168	45.8333
MEL2_3	Th	CM/Melanoma2	52	94.2308
MEL2_3	Th	CM/Melanoma2	65	90.7692
MEL2_3	CTL	CM/Melanoma2	461	52.4946
MEL2_3	Monocytes	CM/Melanoma2	105	76.1905
MEL2_3	Plasma B cells	CM/Melanoma2	113	34.5133
MEL2_3	Th	CM/Melanoma2	83	97.5904
MEL2_3	T cells proliferative	CM/Melanoma2	80	55
MEL2_3	Treg	CM/Melanoma2	133	84.2105
MEL2_3	Th	CM/Melanoma2	62	66.129
MEL2_3	TAMs C1QC	CM/Melanoma2	241	95.8506
MEL2_3	TAMs proinflamatory	CM/Melanoma2	98	86.7347
MEL2_3	mDC	CM/Melanoma2	68	70.5882
MEL2_3	CTL	CM/Melanoma2	249	81.1245
MEL2_3	pDC	CM/Melanoma2	54	51.8519
MEL2_6	B cells	CM/Melanoma2	51	90.1961
MEL2_6	CTL	CM/Melanoma2	79	41.7722
MEL2_6	T cells proliferative	CM/Melanoma2	55	36.3636
MEL2_6	CTL	CM/Melanoma2	63	79.3651
MEL2_7	B cells	CM/Melanoma2	54	88.8889
MEL2_7	Th	CM/Melanoma2	51	68.6275
MEL2_7	CTL	CM/Melanoma2	98	58.1633
MEL2_7	Plasma B cells	CM/Melanoma2	129	80.6202
MEL2_7	TAMs proinflamatory	CM/Melanoma2	162	99.3827
MEL2_7	CTL	CM/Melanoma2	51	52.9412
MEL2_8	B cells	CM/Melanoma2	109	94.4954
MEL2_8	Th	CM/Melanoma2	175	83.4286
MEL2_8	CTL	CM/Melanoma2	107	92.5234
MEL2_8	CTL	CM/Melanoma2	172	58.7209
MEL2_8	Monocytes	CM/Melanoma2	106	79.2453
MEL2_8	NK	CM/Melanoma2	504	93.0556
MEL2_8	Plasma B cells	CM/Melanoma2	151	95.3642
MEL2_8	Th	CM/Melanoma2	84	70.2381
MEL2_8	T cells proliferative	CM/Melanoma2	179	81.0056
MEL2_8	Treg	CM/Melanoma2	98	93.8776
MEL2_8	TAMs C1QC	CM/Melanoma2	106	62.2642
MEL2_8	TAMs proinflamatory	CM/Melanoma2	319	98.1191
MEL2_8	CTL	CM/Melanoma2	355	81.6901
MEL2_9	Th	CM/Melanoma2	218	96.789
MEL2_9	CTL	CM/Melanoma2	58	94.8276
MEL2_9	CTL	CM/Melanoma2	156	87.8205
MEL2_9	Plasma B cells	CM/Melanoma2	122	85.2459
MEL2_9	Th	CM/Melanoma2	236	90.2542
MEL2_9	T cells proliferative	CM/Melanoma2	75	88
MEL2_9	Treg	CM/Melanoma2	161	95.0311
MEL2_9	CTL	CM/Melanoma2	432	97.9167
PAN_10	B cells	PDAC/Pancreas	99	10.101
PAN_11	Th	PDAC/Pancreas	129	13.1783
PAN_11	CTL	PDAC/Pancreas	63	11.1111
PAN_11	Macrophages SPP1	PDAC/Pancreas	110	7.27273
PAN_11	TAMs C1QC	PDAC/Pancreas	144	9.02778
PAN_11	TAMs proinflamatory	PDAC/Pancreas	59	10.1695
PAN_11	mDC	PDAC/Pancreas	58	3.44828
PAN_11	CTL	PDAC/Pancreas	99	8.08081
PAN_12	B cells	PDAC/Pancreas	196	2.04082
PAN_12	Monocytes	PDAC/Pancreas	75	8
PAN_12	Plasma B cells	PDAC/Pancreas	55	5.45455
PAN_12	Th	PDAC/Pancreas	102	0.980392
PAN_12	T cells proliferative	PDAC/Pancreas	79	2.53165
PAN_12	TAMs C1QC	PDAC/Pancreas	162	4.93827
PAN_12	TAMs proinflamatory	PDAC/Pancreas	129	5.42636
PAN_12	B cells proliferative	PDAC/Pancreas	360	0.555556
PAN_2	B cells	PDAC/Pancreas	1032	4.06977
PAN_2	Th	PDAC/Pancreas	330	4.84848
PAN_2	Th	PDAC/Pancreas	93	4.30108
PAN_2	TAMs C1QC	PDAC/Pancreas	60	11.6667
PAN_2	mDC	PDAC/Pancreas	118	7.62712
PAN_2	CTL	PDAC/Pancreas	96	5.20833
PAN_21	TAMs C1QC	PDAC/Pancreas	135	11.8519
PAN_21	TAMs proinflamatory	PDAC/Pancreas	99	9.09091
PAN_23	B cells	PDAC/Pancreas	96	4.16667
PAN_23	Th	PDAC/Pancreas	60	11.6667
PAN_23	Th	PDAC/Pancreas	74	12.1622
PAN_23	Plasma B cells	PDAC/Pancreas	121	12.3967
PAN_23	Treg	PDAC/Pancreas	57	15.7895
PAN_23	TAMs C1QC	PDAC/Pancreas	157	13.3758
PAN_23	mDC	PDAC/Pancreas	70	7.14286
PAN_6	TAMs C1QC	PDAC/Pancreas	133	9.77444
PAN_9	TAMs C1QC	PDAC/Pancreas	63	9.52381
SC_1	B cells	BCC/Skin	5524	2.98697
SC_1	Th	BCC/Skin	459	8.7146
SC_1	Th	BCC/Skin	496	14.5161
SC_1	Th	BCC/Skin	245	17.9592
SC_1	CTL	BCC/Skin	78	11.5385
SC_1	CTL	BCC/Skin	296	21.2838
SC_1	NK	BCC/Skin	167	5.98802
SC_1	Th	BCC/Skin	1032	5.71705
SC_1	T cells proliferative	BCC/Skin	94	6.38298
SC_1	Treg	BCC/Skin	954	15.304
SC_1	Th	BCC/Skin	471	3.82166
SC_1	TAMs proinflamatory	BCC/Skin	69	17.3913
SC_1	mDC	BCC/Skin	72	2.77778
SC_1	CTL	BCC/Skin	1060	4.62264
SC_1	cDC	BCC/Skin	125	6.4
SC_1	pDC	BCC/Skin	169	4.73373
SC_10	Th	BCC/Skin	74	18.9189
SC_10	NK	BCC/Skin	99	18.1818
SC_10	Th	BCC/Skin	97	13.4021
SC_10	CTL	BCC/Skin	171	19.883
SC_12	Th	BCC/Skin	2835	13.4744
SC_12	Th	BCC/Skin	442	17.1946
SC_12	Th	BCC/Skin	84	60.7143
SC_12	Th	BCC/Skin	487	38.809
SC_12	CTL	BCC/Skin	54	18.5185
SC_12	CTL	BCC/Skin	1217	5.09449
SC_12	NK	BCC/Skin	70	20
SC_12	Th	BCC/Skin	687	4.94905
SC_12	T cells proliferative	BCC/Skin	158	1.26582
SC_12	Treg	BCC/Skin	390	15.641
SC_12	Th	BCC/Skin	518	5.01931
SC_12	CTL	BCC/Skin	3461	5.11413
SC_13	Th	BCC/Skin	1439	8.75608
SC_13	Th	BCC/Skin	269	26.7658
SC_13	Th	BCC/Skin	237	34.5992
SC_13	CTL	BCC/Skin	181	13.2597
SC_13	CTL	BCC/Skin	1909	9.69094
SC_13	NK	BCC/Skin	130	6.15385
SC_13	Th	BCC/Skin	287	8.01394
SC_13	T cells proliferative	BCC/Skin	357	5.32213
SC_13	Treg	BCC/Skin	1131	22.7233
SC_13	Th	BCC/Skin	1060	7.35849
SC_13	CTL	BCC/Skin	447	7.60626
SC_14	Th	BCC/Skin	370	14.8649
SC_14	Th	BCC/Skin	326	14.7239
SC_14	CTL	BCC/Skin	58	13.7931
SC_14	CTL	BCC/Skin	925	9.94595
SC_14	Th	BCC/Skin	323	8.04954
SC_14	T cells proliferative	BCC/Skin	362	10.7735
SC_14	Treg	BCC/Skin	1244	23.8746
SC_14	Th	BCC/Skin	156	5.76923
SC_14	CTL	BCC/Skin	681	10.7195
SC_15	Th	BCC/Skin	80	6.25
SC_15	Th	BCC/Skin	260	12.6923
SC_15	CTL	BCC/Skin	236	3.38983
SC_15	Th	BCC/Skin	126	4.7619
SC_15	T cells proliferative	BCC/Skin	350	5.14286
SC_15	Treg	BCC/Skin	361	21.8837
SC_15	Th	BCC/Skin	777	3.2175
SC_15	CTL	BCC/Skin	1096	4.37956
SC_2	Th	BCC/Skin	89	6.74157
SC_3	Th	BCC/Skin	96	11.4583
SC_4	Th	BCC/Skin	345	6.08696
SC_4	Th	BCC/Skin	73	17.8082
SC_4	Th	BCC/Skin	142	4.92958
SC_4	Treg	BCC/Skin	120	20.8333
SC_4	Th	BCC/Skin	118	4.23729
SC_4	TAMs proinflamatory	BCC/Skin	129	17.8295
SC_4	mDC	BCC/Skin	57	5.26316
SC_4	CTL	BCC/Skin	74	5.40541
SC_4	pDC	BCC/Skin	63	3.1746
SC_5	B cells	BCC/Skin	156	5.76923
SC_5	Th	BCC/Skin	260	20.3846
SC_5	Th	BCC/Skin	176	16.4773
SC_5	CTL	BCC/Skin	67	10.4478
SC_5	CTL	BCC/Skin	118	9.32203
SC_5	NK	BCC/Skin	197	21.8274
SC_5	Th	BCC/Skin	536	6.34328
SC_5	T cells proliferative	BCC/Skin	711	1.68776
SC_5	Treg	BCC/Skin	345	14.4928
SC_5	Th	BCC/Skin	584	2.91096
SC_5	TAMs C1QC	BCC/Skin	91	9.89011
SC_5	TAMs proinflamatory	BCC/Skin	755	26.3576
SC_5	mDC	BCC/Skin	134	2.98507
SC_5	CTL	BCC/Skin	474	6.54008
SC_5	cDC	BCC/Skin	383	9.13838
SC_5	pDC	BCC/Skin	532	5.26316
SC_8	B cells	BCC/Skin	235	2.55319
SC_8	Th	BCC/Skin	1064	5.92105
SC_8	Th	BCC/Skin	707	8.06223
SC_8	Th	BCC/Skin	188	26.5957
SC_8	Th	BCC/Skin	137	27.0073
SC_8	CTL	BCC/Skin	63	4.7619
SC_8	CTL	BCC/Skin	557	4.48833
SC_8	Monocytes	BCC/Skin	64	3.125
SC_8	NK	BCC/Skin	498	5.22088
SC_8	Plasma B cells	BCC/Skin	73	10.9589
SC_8	Th	BCC/Skin	186	3.22581
SC_8	T cells proliferative	BCC/Skin	164	23.7805
SC_8	Treg	BCC/Skin	361	21.3296
SC_8	Th	BCC/Skin	180	5.55556
SC_8	TAMs C1QC	BCC/Skin	157	1.91083
SC_8	TAMs proinflamatory	BCC/Skin	67	19.403
SC_8	CTL	BCC/Skin	1153	7.97918
SC_8	cDC	BCC/Skin	289	6.57439
SC_8	pDC	BCC/Skin	88	4.54545
SC_9	Th	BCC/Skin	348	4.88506
SC_9	Th	BCC/Skin	1981	10.1464
SC_9	Th	BCC/Skin	117	35.8974
SC_9	CTL	BCC/Skin	195	12.3077
SC_9	CTL	BCC/Skin	1576	7.61421
SC_9	NK	BCC/Skin	241	9.12863
SC_9	Th	BCC/Skin	502	4.78088
SC_9	T cells proliferative	BCC/Skin	207	2.89855
SC_9	Treg	BCC/Skin	1038	7.70713
SC_9	Th	BCC/Skin	532	7.70677
SC_9	CTL	BCC/Skin	2277	7.50988
UM_5	T cells proliferative	UM/Uveal melanoma	171	99.4152
UM_5	TAMs C1QC	UM/Uveal melanoma	83	27.7108
UM_6	CTL	UM/Uveal melanoma	55	3.63636
UM_6	Macrophages SPP1	UM/Uveal melanoma	184	43.4783
UM_6	TAMs C1QC	UM/Uveal melanoma	230	6.08696
UM_6	CTL	UM/Uveal melanoma	93	8.60215
UM_7	Macrophages SPP1	UM/Uveal melanoma	59	59.322
UM_7	T cells proliferative	UM/Uveal melanoma	223	90.1345
UM_7	TAMs C1QC	UM/Uveal melanoma	136	30.8824
UM_7	CTL	UM/Uveal melanoma	79	13.9241
UM_9	Th	UM/Uveal melanoma	111	18.9189
UM_9	CTL	UM/Uveal melanoma	1449	21.187
UM_9	Macrophages SPP1	UM/Uveal melanoma	128	35.9375
UM_9	NK	UM/Uveal melanoma	76	21.0526
UM_9	Th	UM/Uveal melanoma	56	7.14286
UM_9	T cells proliferative	UM/Uveal melanoma	282	3.90071
UM_9	Treg	UM/Uveal melanoma	81	24.6914
UM_9	TAMs C1QC	UM/Uveal melanoma	367	10.0817
UM_9	CTL	UM/Uveal melanoma	473	15.8562
Legend:
Patient: corresponds to Nieto et al. 2021
Cell type: corresponds to Nieto et al. 2021 with the modification: CD4 lymphocytes from Nieto were separated for
Th - helper T cells; Treg - regulatory T cells and CTL - CD8+cytotoxic T-cells.
In the final figures these three types of lymphocytes were included.
Cancer type: CRC - colorectal cancer; HCC – hepatocellular carcinoma; ICC – intrahepatic cholangiocarcinoma;
CM – cutaneous melanoma; PDAC – pancreatic ductal adenocarcinoma;
BCC – basal cell carcinoma; SCC – squamous-cell carcinomas; UvM – uveal melanoma.
Sum of LOY and non-LOY:
LOY - the cells showing zero expression for all six chromosome Y specific genes were classified as LOY;
non-LOY - rest of the cells showing expression of Y specific genes.
%LOY: was calculated according to the formula (LOY/(LOY+nonLOY)x100
